# Supplementary material for: Origin and Evolution of Protein Fold Designs Inferred from Phylogenomic Analysis of CATH Domain Structures in Proteomes
Source: PLoS Comput Biol. 2013 Mar 28;9(3):e1003009. doi: 10.1371/journal.pcbi.1003009 (PMC3610613; doi:10.1371/journal.pcbi.1003009)
Supplement: Dataset S1 — A-level genomic abundance matrix. (TXT) [file pcbi.1003009.s001.txt]

	sf	mm	rn	gu	vr	op	d2	dj	ps	lw	au	3W	dp	c2	gf	pu	md	ma	lr	mn	xd	xc	mz	ch	co	c3	fs	d0	tw	br	bl	eg	4T	5B	6H	fn	s6	45	te	yp	cf	17	vb	er	c4	4L	oi	m3	bs
1.10	1750	7927	5844	3768	3364	6066	1387	778	1356	783	1140	896	496	163	781	254	193	520	598	171	1420	751	382	265	861	592	8536	605	178	6097	617	239	1213	5771	92	351	452	120	427	11716	807	1563	1069	902	131	964	598	394	968
1.20	508	6098	4792	3097	2352	5633	378	221	466	241	322	246	153	40	134	95	69	152	186	54	536	274	119	97	378	268	2947	204	51	1799	215	80	422	2110	32	88	114	31	98	4197	708	436	281	315	36	317	190	135	347
1.25	129	2290	1783	1359	1348	2360	60	73	63	108	44	99	69	37	1358	11	26	138	186	1	130	78	106	32	31	20	349	98	1	223	7	26	78	238	0	40	5	1	30	580	440	86	78	45	26	18	23	26	41
1.50	26	167	121	86	80	145	4	1	7	5	10	3	2	2	8	8	7	9	1	9	18	10	10	6	8	3	3	21	0	28	3	0	6	4	0	1	1	0	16	74	72	9	5	4	1	10	3	0	7
2.10	29	3493	2306	1821	1672	3531	33	11	15	13	11	10	7	3	475	11	5	11	16	5	19	15	8	9	12	6	207	14	5	153	23	7	9	140	1	5	43	1	10	157	24	17	21	9	3	22	15	7	28
2.20	11	666	515	387	320	591	63	10	27	10	9	28	14	4	51	20	19	18	24	16	22	7	17	8	7	5	158	9	0	67	4	2	26	96	0	43	2	0	10	214	33	15	12	15	7	2	5	10	13
2.30	142	2874	2317	1418	1228	2671	112	64	122	104	95	90	49	24	44	35	46	83	69	33	178	93	65	28	71	53	681	74	23	873	62	27	135	570	9	40	34	11	49	1171	182	145	92	90	15	87	76	33	127
2.40	257	1549	1120	827	613	1154	245	203	361	305	257	203	139	70	89	91	71	88	197	56	745	382	79	105	239	162	3273	307	81	1864	150	196	300	1775	41	110	102	58	93	3560	203	314	333	302	60	181	139	127	188
2.50	1	0	0	0	0	0	2	8	12	10	1	3	3	0	0	0	0	7	6	0	5	2	5	1	0	0	104	5	0	2	0	2	10	3	0	1	0	0	1	57	0	1	7	3	0	0	1	4	1
2.60	277	8971	5733	4711	3983	8877	127	87	151	152	116	65	53	12	53	34	23	299	132	9	304	140	126	24	128	89	1114	342	28	681	67	25	138	757	5	33	42	6	56	2415	223	204	122	115	11	111	55	53	134
2.70	42	312	220	150	152	357	38	21	32	17	20	18	10	8	27	5	13	19	42	2	44	21	20	14	46	26	233	20	10	156	31	9	28	143	3	17	15	5	17	400	42	25	27	27	6	68	21	18	28
2.80	20	188	114	94	86	161	1	0	0	0	0	0	0	1	1	0	0	0	0	0	0	1	0	0	0	0	0	12	0	0	1	0	0	2	0	0	0	0	1	0	11	0	1	1	0	0	0	0	0
2.90	1	0	0	0	0	0	0	0	0	0	0	0	0	0	0	0	0	0	0	0	0	2	0	0	0	0	0	0	0	0	0	0	0	0	0	0	0	0	0	0	0	0	0	0	0	0	0	0	0
2.100	0	15	8	4	2	4	0	0	0	0	0	0	0	0	0	0	0	0	0	0	0	1	0	0	0	0	0	0	0	0	0	0	0	0	0	0	0	0	0	0	0	0	0	0	0	0	0	0	0
2.102	12	4	6	4	2	3	3	10	13	3	3	1	0	0	0	0	0	2	3	0	13	7	2	3	14	6	45	5	4	32	0	2	7	16	0	0	0	0	1	62	3	7	5	2	0	0	2	0	8
2.110	0	55	37	23	27	41	0	0	0	0	0	0	0	0	0	0	0	0	0	0	0	0	0	0	0	0	0	0	0	0	0	0	0	0	0	0	0	0	0	0	0	0	0	0	0	0	0	0	0
2.115	11	0	0	0	0	0	0	0	0	0	0	0	0	0	0	2	0	0	2	0	13	6	0	1	0	1	2	17	0	0	18	0	0	1	0	0	3	0	0	18	0	3	0	5	0	1	2	1	15
2.120	30	216	144	146	155	225	8	4	10	40	17	6	0	1	31	5	3	49	34	0	96	44	15	0	6	7	8	20	0	8	0	0	16	9	0	4	1	0	8	42	24	14	10	6	1	0	5	1	12
2.130	62	1251	876	668	669	1185	9	12	13	24	6	9	4	2	237	0	0	34	26	1	22	12	28	4	10	6	7	28	2	23	3	0	18	10	0	2	0	0	5	120	269	7	11	14	1	4	6	2	11
2.140	13	29	16	14	18	25	1	6	9	10	6	0	0	0	3	2	2	47	0	2	24	14	2	0	4	0	11	1	0	0	1	1	7	20	0	0	0	0	0	19	5	6	2	1	0	0	0	0	3
2.150	0	2	0	0	0	0	0	0	15	1	6	0	0	0	0	0	0	0	0	0	26	34	0	0	0	0	10	0	0	5	0	0	33	10	1	1	0	0	0	63	0	22	2	1	0	0	0	7	0
2.160	33	31	16	21	19	22	19	20	34	18	33	32	13	11	3	8	20	92	39	10	58	28	76	8	26	20	340	57	2	244	20	3	23	116	0	11	6	0	9	385	18	38	22	33	6	29	14	12	29
2.170	15	365	249	218	188	428	13	22	40	52	16	17	10	4	73	24	5	4	28	12	152	86	6	13	18	13	149	57	4	81	9	4	34	130	2	11	3	3	2	231	26	17	18	26	4	7	4	8	11
3.10	237	1891	1389	754	650	1275	146	127	227	175	174	123	87	48	66	54	23	73	139	35	311	153	53	49	169	118	1992	130	35	1120	109	42	194	1040	19	62	64	17	63	1761	164	235	190	141	39	137	111	78	159
3.15	0	38	20	16	16	41	0	0	0	0	0	0	0	0	5	0	0	0	0	0	0	0	0	0	0	0	4	0	0	0	0	0	0	0	0	2	0	0	0	0	0	0	0	0	0	0	0	0	0
3.20	410	505	355	223	229	419	263	169	268	221	308	185	118	45	55	94	107	173	189	90	478	223	143	103	292	218	1462	237	52	1289	198	49	257	885	16	101	138	19	110	3010	231	401	262	224	36	249	176	118	245
3.30	1141	15165	9685	5914	6471	53510	1234	954	1138	829	852	1082	637	226	742	295	438	801	874	335	1591	803	617	399	770	589	10001	663	245	5788	666	303	1054	6474	123	418	392	139	441	10715	1176	1100	1079	770	175	768	564	606	835
3.40	3119	7164	5574	3708	3409	6586	2626	1666	2633	1779	2378	2120	1240	411	1092	817	714	1390	1502	568	3377	1659	1073	859	2424	1711	14035	1319	540	13154	1435	487	2513	9676	236	1019	1076	306	1016	26991	1906	3194	2182	1939	351	2100	1451	1002	1955
3.50	280	330	276	189	164	275	189	77	267	145	202	167	83	24	31	45	30	63	115	32	242	116	50	93	170	114	684	114	27	559	67	33	211	365	6	42	54	14	58	1366	173	222	117	88	22	115	84	35	105
3.55	1	3	1	1	2	2	2	5	6	2	3	1	1	0	0	1	1	1	2	1	4	3	1	1	0	0	5	3	0	20	0	0	12	5	0	1	1	0	1	121	0	2	4	8	0	4	1	1	2
3.60	111	351	272	154	158	259	78	58	81	64	69	84	52	13	87	47	41	62	93	39	111	56	59	32	78	51	362	54	17	263	33	10	74	227	7	28	31	7	43	686	134	84	65	53	13	54	65	30	81
3.65	8	6	5	2	3	3	10	4	6	4	4	4	4	4	2	4	4	4	6	4	8	4	4	4	8	6	88	4	6	66	6	2	6	48	0	6	6	0	6	82	3	6	4	4	4	12	6	4	10
3.70	0	9	6	5	4	5	0	0	0	0	0	0	0	0	1	1	1	1	0	1	0	0	1	0	0	0	0	0	0	0	0	0	0	0	0	0	0	0	0	0	2	0	0	0	0	0	0	0	0
3.75	7	9	4	4	4	4	0	0	4	0	0	0	0	0	5	1	1	3	0	1	2	1	1	1	0	0	0	1	0	0	0	0	7	8	3	1	1	0	0	20	1	0	3	1	0	0	2	0	1
3.80	7	986	674	544	487	704	38	19	21	14	11	36	24	4	100	25	23	42	76	32	20	9	25	23	6	4	105	9	1	119	8	2	19	94	10	20	6	1	34	213	49	11	15	9	5	17	8	7	14
3.90	454	1641	1285	795	739	1364	372	256	430	251	354	276	202	107	172	130	140	199	362	91	570	289	170	174	415	283	2547	222	120	2305	290	101	378	1947	53	175	166	62	169	3908	325	456	301	290	91	344	245	157	342
3.100	1	11	12	5	3	4	1	1	4	1	1	1	1	2	2	2	2	2	2	2	3	1	2	1	2	2	71	1	1	31	1	1	1	71	1	2	2	2	1	23	3	2	2	1	1	3	1	1	2
4.10	27	1571	1033	799	698	1440	28	25	43	33	21	20	21	18	15	8	7	10	21	5	59	48	10	11	18	15	723	39	17	250	30	15	32	430	6	17	48	9	8	355	158	26	48	30	14	29	16	19	24
[truncated: 443 more columns]
